# Supplementary material for: Levels and changes in cognitive, mental, and physical health as correlates of attitudes to aging in very old age
Source: Front Psychiatry. 2025 Jul 11;16:1567754. doi: 10.3389/fpsyt.2025.1567754 (PMC12290458; doi:10.3389/fpsyt.2025.1567754)
Supplement: Supplementary file 1 [file DataSheet1.zip]

Archive with 9 entries (9 files):
- Supplementary Table 6.DOCX
- Supplementary Table 5.docx
- Supplementary Text .DOCX
- Supplementary Table 4.DOCX
- Supplementary Table 3.DOCX
- Supplementary Table 2.DOCX
- Supplementary Table 1.DOCX
- Supplementary Table 8.DOCX
- Supplementary Table 7.DOCX
